# Supplementary material for: The phylogeny and systematics of Xiphosura
Source: PeerJ. 2020 Dec 4;8:e10431. doi: 10.7717/peerj.10431 (PMC7720731; doi:10.7717/peerj.10431)
Supplement: Supplemental Information 1 — Phylogenetic character matrix utilised in the study. Saved in NEXUS format. [file peerj-08-10431-s001.nex]

#NEXUS
[ File output by Morphobank v3.0 (http://www.morphobank.org); 2020-08-22 19.01.31 ]
BEGIN TAXA;
DIMENSIONS NTAX=160;
TAXLABELS
		'Fuxianhuia protensa'
		'Leanchoilia illecebrosa'
		'Alalcomenaeus cambricus'
		'Yohoia tenuis'
		'Emeraldella brocki'
		'Sydneyia inexpectans'
		'Olenoides serratus'
		'Pycnogonum litorale'
		'Haliestes dasos'
		'Palaeoisopus problematicus'
		'Offacolus kingi'
		'Dibasterium durgae'
		'Anderella parva'
		'Weinbergina opitzi'
		'Camanchia grovensis'
		'Venustulus waukeshaensis'
		'Legrandella lombardi'
		'Bembicosoma pomphicus'
		'Bunodes lunula'
		'Limuloides limuloides'
		'Pasternakevia podolica'
		'Cyamocephalus loganensis'
		'Pseudoniscus roosevelti'
		'Winneshiekia youngae'
		'Houia yueya'
		'Euproops anthrax'
		'Euproops mariae'
		'Euproops danae'
		'Euproops rotundatus'
		'Euproops sp'
		'Bellinurus lunatus'
		'Bellinurus arcuatus'
		'Bellinurus reginae'
		'Bellinurus truemanii'
		'Bellinurus bellulus'
		'Bellinurus trilobitoides'
		'Anacontium carpenteri'
		'Liomesaspis laevis'
		'Stilpnocephalus pontebbanus'
		'Alanops magnifica'
		'Pringlia birtwelli'
		'Kasibelinurus amoricum'
		'Kasibelinurus randalli'
		'Pickettia carteri'
		'Lunataspis aurora'
		'Limulus polyphemus'
		'Limulus darwini'
		'Limulus coffini'
		'Crenatolimulus paluxyensis'
		'Carcinoscorpius rotundicauda'
		'Heterolimulus gadeai'
		'Tachypleus gigas'
		'Tachypleus decheni'
		'Tachypleus syriacus'
		'Tachypleus tridentatus'
		'Yunnanolimulus luopingensis'
		'Xaniopyramis linseyi'
		'Moravurus rehori'
		'Paleolimulus woodae'
		'Paleolimulus signatus'
		'Paleolimulus kunguricus'
		'Bellinuroopsis rossicus'
		'Rolfeia fouldenensis'
		'Tarracolimulus rieki'
		'Casterolimulus kletti'
		'Limulitella vicensis'
		'Victalimulus mcqueeni'
		'Limulus woodwardi'
		'Mesolimulus crespelli'
		'Mesolimulus tafraoutensis'
		'Mesolimulus walchi'
		'Mesolimulus sibiricus'
		'Panduralimulus babcocki'
		'Tasmaniolimulus patersoni'
		'Austrolimulus fletcheri'
		'Vaderlimulus tricki'
		'Psammolimulus gottingensis'
		'Limulitella bronni'
		'Limulitella tejraensis'
		'Limulitella henkeli'
		'Madagascan limulid'
		'Paleolimulus fuchsbergensis'
		'Dubbolimulus peetae'
		'Paleolimulus longispinus'
		'Paleolimulus jakovlevi'
		'Valloisella lievinensis'
		'Stoermeropterus conicus'
		'Moselopterus ancylotelson'
		'Onychopterella kokomoensis'
		'Eurypterus tetragonophthalmus'
		'Erieopterus macrophthalmus'
		'Strobilopterus proteus'
		'Dolichopterus macrocheirus'
		'Carcinosoma newlini'
		'Megalograptus ohioensis'
		'Mixopterus kiaeri'
		'Orcanopterus manitoulinensis'
		'Adelophthalmus sievertsi'
		'Nanahughmilleria norvegica'
		'Hughmilleria socialis'
		'Slimonia acuminata'
		'Erettopterus bilobus'
		'Pterygotus anglicus'
		'Brachyopterus stubblefieldi'
		'Rhenopterus diensti'
		'Parastylonurus ornatus'
		'Laurieipterus elegans'
		'Kokomopterus longicaudatus'
		'Hardieopterus macrophthalmus'
		'Drepanopterus pentlandicus'
		'Hibbertopterus scouleri'
		'Megarachne servinei'
		'Chasmataspis laurencii'
		'Loganamaraspis dunlopi'
		'Achanarraspis reedi'
		'Heteroaspis stoermeri'
		'Diploaspis casteri'
		'Diploaspis muelleri'
		'Dvulikiaspis menneri'
		'Octoberaspis ushakovi'
		'Centruroides vittatus'
		'Androctonus australis'
		'Proscorpius osborni'
		'Palaeophonus nuncius'
		'Caddo agilis'
		'Chileogovea oedipus'
		'Cyphophthalmus duricorius'
		'Gonyleptes horridus'
		'Leiobunum rotundum'
		'Sclerobunus robustus'
		'Allothrombium simoni'
		'Amblyomma americanum'
		'Neocarus texanus'
		'Cryptocellus goodnighti'
		'Poliochera punctulata'
		'Ricinoides atewa'
		'Anthracomartus hindi'
		'Eophrynus prestvicii'
		'Gilboarachne griersoni'
		'Palaeocharinus sp.'
		'Mesotarbus peteri'
		'Plesiosiro madeleyi'
		'Eukoenenia mirabilis'
		'Prokoenenia wheeleri'
		'Mastigoproctus giganteus'
		'Thelyphonus caudatus'
		'Hubbardia pentapeltis'
		'Schizomus crassicaudatus'
		'Permarachne novokshonovi'
		'Attercopus filmbriunguis'
		'Liphistius malayanus'
		'Aphonopelma hentzi'
		'Hypochilus pococki'
		'Cupienius getazi'
		'Neobisium maritimum'
		'Chelifer cancroides'
		'Eremocosta striata'
		'Galeodes armeniacus'
		'Phrynus marginemaculatus'
		'Charinus victori'
;
ENDBLOCK;
BEGIN CHARACTERS;
	DIMENSIONS NCHAR=259;
	FORMAT DATATYPE=STANDARD GAP=- MISSING=?SYMBOLS="012345678";
	CHARLABELS
		[1] 'cephalization in adult'
		[2] 'anterior projection from carapace'
		[3] 'Carapace anterior margin scalloped in males (raised median portion flanked by deep notches)'
		[4] 'Moveable cucullus'
		[5] 'segmentation in cephalon fully expressed'
		[6] 'Carapace with demarcations between pro meso or metapeltidia'
		[7] 'sagittal crease or keel of head shield'
		[8] 'Prosomal ozopores'
		[9] 'ancillary eyes'
		[10] 'ancillary eyes incorporated dorsally into head shield'
		[11] 'unpaired median node'
		[12] 'lateral eyes'
		[13] 'Lateral eye position on carapace'
		[14] 'Lateral eye abuts carapace margin'
		[15] 'Lateral eye shape'
		[16] 'Lateral eye enlargement'
		[17] 'Dorsal carapace ridges ophthalmic ridges in xiphosurids'
		[18] 'Ophthalmic ridge bows towards the axis posterior to the eyes'
		[19] 'well developed m shaped ophthalmic ridge'
		[20] 'Ophthalmic ridge subdued anterior to lateral eyes'
		[21] 'Lateral eyes positioned at apex of otherwise straight ophthalmic ridge angle, with ridge subsequently curving inwards'
		[22] 'Pyramidal cheek node'
		[23] 'Extraophthalmic ridges'
		[24] 'Interophthalmic ridges'
		[25] 'Interophthalmic ridges clustered around anterior of cardiac lobe'
		[26] 'marginal rim'
		[27] 'extensive (greater than 10 percent of width of head shield) doublure in headshield'
		[28] 'transverse suture on cephalic doublure'
		[29] 'connective sutures on cephalic doublure'
		[30] 'Elongated spine projecting posteriorly from anterior triangular region of prosomal doublure'
		[31] 'cardiac lobe'
		[32] 'Cardiac lobe extends anteriorly beyond posterior half of carapace'
		[33] 'Cardiac lobe width'
		[34] 'well developed H shaped cardiac lobe'
		[35] 'Form of anteriorly expanded cardiac lobe'
		[36] 'Cardiac lobe effaced anteriorly'
		[37] 'Cardiac lobe with quadrate anterior expansion'
		[38] 'Cardiac lobe flanked by deep furrows'
		[39] 'Cardiac lobe bearing median cardiac ridge with rounded cross section'
		[40] 'vaulted carapace'
		[41] 'vaulted tergopleura of the head completely covering appendages dorsally and laterally'
		[42] 'carapace genal spines'
		[43] 'genal spines angles away from trunk region, resulting in ''splayed'' morphology'
		[44] 'Distal portion of genal spine drawn out, equal or greater than trunk in length'
		[45] 'Position of genal spine on carapace'
		[46] 'Genal groove'
		[47] 'Course of genal groove'
		[48] 'Ancillary posterior carapace spines positioned at termination of ophthalmic ridges (ophthalmic spines)'
		[49] 'Ancillary posterior carapace spines elongated, dorsally overlapping trunk'
		[50] 'posterior margin of carapace'
		[51] 'Proboscis'
		[52] 'presence of a hypostome as sclerotized plate'
		[53] 'composition of prehypostomal sclerite rostral plate'
		[54] 'configuration of fully ventral prehypostomal plate rostral plate'
		[55] 'number of segments incorporated into sternum'
		[56] 'Total expressed segment count'
		[57] 'Pedicel'
		[58] 'Prosoma opisthosoma coupling mechanism'
		[59] 'morphology of tergite of sixth postantennular segment'
		[60] 'reduced tergite of sixth postantennular segment'
		[61] 'form of reduced microtergite of sixth postantennular segment'
		[62] 'morphology of tergite of seventh postantennular segment'
		[63] 'Inflation of axis of seventh postantennular segment'
		[64] 'Seventh postantennular segment with large axial spine'
		[65] 'ventral plate underlying tergites'
		[66] 'morphological division of trunk'
		[67] 'anterior trunk segments fused into thoracetron'
		[68] 'Individual tergites expressed axially in thoracetron'
		[69] 'Individual tergites expressed laterally in thoracetron'
		[70] 'Thoracetron with distal posterolateral lobes'
		[71] 'Thoracetron bearing anterolateral shoulders derived from either lateral portion of tergite VII or anterior extension of fully expressed tergite VIII'
		[72] 'Length of first three opisthosomal tergites in relation to total opisthosomal length'
		[73] 'Strong curvature of anterior tergites laterally'
		[74] 'Apodemes dorsally on trunk segments'
		[75] 'tergopleurae of anterior tergites'
		[76] 'Form of pleura of seventh postantennular segment'
		[77] 'Pleura of seventh postantennular segment exhibiting'
		[78] 'Pleura of seventh postantennular segment expanded anteriorly resulting in wedge-shaped morphology'
		[79] 'Pleura of seventh postantennular segment exhibiting curved, lobe-like posterior margin'
		[80] 'form of tergopleurae on anterior tergites'
		[81] 'Pleural groove in anterior tergopleurae'
		[82] 'Pleurae expanded proximally, forming opisthosomal flange'
		[83] 'Pleurae reduced beyond opisthosomal flange'
		[84] 'Thoracetron lateral margins crenulate'
		[85] 'abdomen defined by extreme dorsal taper undergoes a sudden constriction and then does not narrow further until the telson'
		[86] 'number of segments in dorsally constricted abdomen'
		[87] 'Abdominal segment demarcated dorsally on thoracetron by deep groove'
		[88] 'Postabdominal tapering ratio as defined by the width of terminal postabdominal segment divided by the width of the first postabdominal segment.'
		[89] 'Posterior margin of all trunk tergites crenulate'
		[90] 'Differentiation of segments 10 to 12 in posterior margin morphology'
		[91] 'moveable lateral spines associated with opisthosomal segments IX to XIII (postantennular segments 8 to 15)'
		[92] 'Sexually dimorphic reduction in size of the three posterior moveable spine pairs in the female'
		[93] 'Tergites of somites VIII to IX fused'
		[94] 'Tergites of somites X to XI fused'
		[95] 'Tergites of somites XII to XIII fused'
		[96] 'Tergites of somites XIII to XIV fused'
		[97] 'Tergites of somites XIV to XV fused'
		[98] 'Tergites of somites XV to XVII fused'
		[99] 'reduced tergopleurae on posterior tergites other than pretelson'
		[100] 'posterior tergopleurae crescentic with those of pretelson engulfing the proximal portion of the telson'
		[101] 'Form of posteriormost tergopleurae on thoracetron'
		[102] 'Form of thoracetron/telson articulation'
		[103] 'Posteriormost thorecetron tergopleurae swept back and elongated to form swallowtail'
		[104] 'main articulating device'
		[105] 'Form of posterior margin of articulating facet on tergites'
		[106] 'articulation of tergopleurae'
		[107] 'articulating flanges on tergopleural region'
		[108] 'extensive doublure in trunk tergites'
		[109] 'Trunk doublure dorsally delineated by furrow'
		[110] 'Trunk width'
		[111] 'Width of axis compared to cardiac lobe'
		[112] 'Axis bearing dorsal keel'
		[113] 'Axial nodes'
		[114] 'Subaxial nodes'
		[115] 'Transverse ridge nodes'
		[116] 'Lateral ridge running along fulcrum'
		[117] 'Lateral furrows on trunk'
		[118] 'Gape in tergopleurae increasing posteriorly'
		[119] 'antennular peduncle'
		[120] 'antennular articles more robust than anterior postantennular limb podomeres'
		[121] 'number of antennular articles'
		[122] 'Antennula elongated and projecting beyond dorsal shield'
		[123] 'arrangement of spines on antennula'
		[124] 'number of aspiniferous segments in spiniferous antennula'
		[125] 'number of articles forming fingers on antennula'
		[126] 'Terminal cheliceral joint'
		[127] 'Orienation of antennular appendages'
		[128] 'Chelicera articulating with carapace at anterolateral pivot'
		[129] 'Chelicera pivoting on dorsal protuberance of epistome'
		[130] 'Cheliceral silk glands'
		[131] 'Cheliceral venom glands'
		[132] 'Naked fang'
		[133] 'filiform antennula'
		[134] 'exopod on second post antennular limb'
		[135] 'endopod of postantennular limbs 2 to 4 chelate'
		[136] 'pa1 modified into clasper in males'
		[137] 'Appendage II enlarged and raptorial'
		[138] 'Orientation of robust raptorial appendage'
		[139] 'Termination of appendage II chelate'
		[140] 'Tibia of chelate appendage II'
		[141] 'Tarsal grooming organ'
		[142] 'Appendage II with terminal adhesive organ'
		[143] 'Basipod of appendage II fused ventromedially and forming posterior wall of preoral chamber'
		[144] 'pa2 long and antenniform'
		[145] 'pa2 modified into ovigers'
		[146] 'pa2 modified into clasper in males'
		[147] 'Posterior border of the preoral chamber formed by postoral sternapophysis'
		[148] 'Coxa basipod trochanter joint of appendages III and IV with complex posterior articulation composed of two articulating sclerites'
		[149] 'Patella of appendage III proportionally much longer than those of more posterior appendages'
		[150] 'Patella tibia joint of appendages III to VI with posterior compression zone'
		[151] 'Tibiae of appendages III to VI divided by one or more joints'
		[152] 'Patella tibia joint of appendages III to VI largely immobile specialised for autotomy'
		[153] 'Patella tibia joint of limbs III to VI spanned by elastic springlike sclerite'
		[154] 'Telotarsus of limbs III to VI in adult with two or more tarsomeres'
		[155] 'Tibia tarsus joint of limbs III to VI spanned by well developed elastic springlike sclerite'
		[156] 'Endopod podomere cuticular morphology'
		[157] 'Endopod podomeres thicken distally'
		[158] 'Morphology of appendage V (pa4) podomeres'
		[159] 'exopod on postantennular appendages 3 to 4'
		[160] 'Coxal laden'
		[161] 'terminal podomere of endopod'
		[162] 'First podomere of pa5 that fully projects beyond carapace'
		[163] 'termination of fifth postantennular limb'
		[164] 'Shape of terminal podomere of fifth postantennular limb'
		[165] 'exopod of fifth postantennular limb'
		[166] 'basipod of fifth postantennular limb expanded into dorsal ear'
		[167] 'modified spine podomere 7a at the distal part of the basitarsus of pa 5'
		[168] 'Width of VI 7a'
		[169] 'Gross morphology of appendage VI pa5'
		[170] 'Length of podomeres VI 4 and VI 5'
		[171] 'Length of podomere VI 4 when VI 5 is not longer'
		[172] 'Distal podomere margin of VI 6 modified'
		[173] 'VI 7 lateral margins'
		[174] 'VI 8 lateral margins'
		[175] 'VI 8 anterior projection'
		[176] 'Morphology of joint between terminal and penultimate podomere'
		[177] 'Length of terminal podomere of appendage VI as ratio of penultimate podomere'
		[178] 'Position of terminal podomere on appendage VI'
		[179] 'form of sixth postantennular limb'
		[180] 'Reduction of limbs of sixth postantennular appendage'
		[181] 'fusion of sixth postantennular limbs'
		[182] 'Morphology of anterior of plate metastoma formed from fusion of pa6 endopods'
		[183] 'Morphology of posterior margin of plate metastoma formed from fusion of pa6 endopods'
		[184] 'Metastoma with posterior median cleft'
		[185] 'Sternum longitudinal division'
		[186] 'limb bearing segments enclosed by fully sclerotized rings'
		[187] 'body limb joint'
		[188] 'Medial intercoxal sternal region'
		[189] 'Coxae immobilised'
		[190] 'Coxal gland or orifice on appendage III'
		[191] 'basipod with elongate lateroproximal extension'
		[192] 'endites on basipods of pa2 to n'
		[193] 'endites on basipod of pa1'
		[194] 'Endites coxapophyses of basipod of appendage III forming floor or wall of preoral chamber'
		[195] 'insertion of endopod on basipod'
		[196] 'moveable endite epicoxa dorsally on gnathal edge of basipod of prosomal appendages'
		[197] 'number of endopod podomeres'
		[198] 'first podomere with gnathal edge'
		[199] 'armature on distal margin of podomeres other than distal spines'
		[200] 'presence of mediodistal spines on podomeres'
		[201] 'reduction of mediodistal spines on podomeres'
		[202] 'Spinosity on pa4 where armature is otherwise reduced'
		[203] 'morphology of distal spines on podomeres'
		[204] 'presence of laterodistal spines on podomeres'
		[205] 'laterodistal spines on podomeres'
		[206] 'Armature of postantennular limbs two and three flattenend and laterally expanded into blades'
		[207] 'Orientation of spines on appendages II to V (pa1 to pa4)'
		[208] 'Spines on appendages II to V thickened and highly sclerotised'
		[209] 'endites on median edges of podomeres other than the first'
		[210] 'gradual change of stance of endopods from splayed anteriorly to dangling posteriorly'
		[211] 'reduction of count of podomere in first postantennular limb'
		[212] 'podomere count in endopod of first postantennular limb compared to max count n in limbs'
		[213] 'exopods'
		[214] 'exopod armature other than lamellae'
		[215] 'exopod of first postantennular limb'
		[216] 'podomere count in endopod of second postantennular limb reduced compared to max count n in limbs'
		[217] 'trunk limb medial fusion'
		[218] 'morphology of sternite of sixth postantennular segment anterior opercular plate'
		[219] 'Thickness of anterior opercular plate'
		[220] 'eighth postantennular limb fused with genital segment 7th postantennular segment to form genital operculum'
		[221] 'Median opercular plate and posterior opercular plate morphology'
		[222] 'endopods or limb axis of seventh to thirteenth postantennular limbs'
		[223] 'endopods or limb axis of seventh postantennular limbs fused medially into genital appendage'
		[224] 'Unsegmented genital appendages'
		[225] 'Type A genital appendage spoon shaped'
		[226] 'Morphology of type A genital appendage furca'
		[227] 'Spatulae associated with type A genital appendage'
		[228] 'Type B genital appendage oval'
		[229] 'Limb VIII modified into megoperculum'
		[230] 'Postgenital sternite'
		[231] 'Postgenital appendages'
		[232] 'Pectines'
		[233] 'Respiratory lamellae on somite VIII'
		[234] 'Respiratory lamellae on somite IX'
		[235] 'Respiratory lamellae on somites X to XII'
		[236] 'Respiratory lamellae on somite XIII'
		[237] 'Opisthosomal silk glands on somites X and XI'
		[238] 'Opisthosomal appendages on somites X and XI modified into spinnerets'
		[239] 'Tracheal system'
		[240] 'gross morphology of exopods of postcephalic appendages'
		[241] 'lamellar blades on exopod'
		[242] 'structure of caudal appendages'
		[243] 'Large conical boss present dorsally on pretelsonic segment'
		[244] 'Laterally expanded pretelson'
		[245] 'Median carina on pretelson'
		[246] 'Ancillary posterior spines on pretelson located dorsalaterally to telson insertion'
		[247] 'Paired opisthosomal defensive glands opening via ducts on either side of the anus'
		[248] 'form of telson'
		[249] 'Morphology of styliform keeled telson'
		[250] 'Telson laterally ornamented with scales'
		[251] 'Telson with ventral groove'
		[252] 'telson fused with terminal segment pretelson'
		[253] 'telson with joints along its length'
		[254] 'Elongation of telson'
		[255] 'cuticular terrace lines'
		[256] 'Primary ornamentation'
		[257] 'Ornament of chevron scales'
		[258] 'Ornament of linguoid scales'
		[259] 'Longitudinal carinae on metasoma'
	;
	STATELABELS
		1
		'1 and 1'
		'1 and 3'
		'1 and 6'
		,
		2
		'absent'
		'small marginal or submarginal process'
		'clypeus'
		,
		3
		'absent'
		'present'
		,
		4
		'absent'
		'present'
		,
		5
		'absent'
		'present'
		,
		6
		'absent'
		'present'
		,
		7
		'absent'
		'crest or crease'
		'keel'
		,
		8
		'absent'
		'present'
		,
		9
		'present'
		'absent'
		,
		10
		'absent'
		'present'
		,
		11
		'absent'
		'between hypostome and doublure'
		,
		12
		'anteroventral'
		'dorsal'
		'absent'
		,
		13
		'centrilateral'
		'centrimesial'
		'antelateral'
		'central'
		'antemesial'
		'posteromesial'
		,
		14
		'absent'
		'present'
		,
		15
		'crescentic'
		'expanded'
		'reduced to individual lenses'
		'heavily reduced to light sensitive patches of cuticle'
		,
		16
		'Lateral eye enlargement regular, visual surface not greatly raised from carapace'
		'Lateral eyes enlarged, visual surface bulbous'
		,
		17
		'absent'
		'present'
		,
		18
		'absent'
		'present'
		,
		19
		'absent'
		'present'
		,
		20
		'absent'
		'present'
		,
		21
		'absent'
		'present'
		,
		22
		'absent'
		'present'
		,
		23
		'absent'
		'present'
		,
		24
		'absent'
		'present'
		,
		25
		'absent'
		'present'
		,
		26
		'absent'
		'independent of doublure'
		'congruent with doublure'
		,
		27
		'absent'
		'present'
		,
		28
		'absent'
		'present'
		,
		29
		'paired'
		'single median'
		'absent'
		,
		30
		'absent'
		'present'
		,
		31
		'absent'
		'present'
		,
		32
		'absent'
		'present'
		,
		33
		'cardiac lobe width >33% cardiac lobe length'
		'cardiac lobe width <33% cardiac lobe length'
		,
		34
		'absent'
		'present'
		,
		35
		'triangular (converging anteriorly)'
		'rectangular (margins equilateral)'
		'cardiac lobe widening anteriorly'
		,
		36
		'absent'
		'present'
		,
		37
		'absent'
		'present'
		,
		38
		'absent'
		'present'
		,
		39
		'cardiac lobe without keel developed into broad cardiac ridge'
		'cardiac lobe bearing keel developed into broad cardiac ridge'
		,
		40
		'absent'
		'present'
		,
		41
		'absent'
		'present'
		,
		42
		'absent'
		'present'
		'reduced cornua'
		'genal facets'
		,
		43
		'absent'
		'present'
		,
		44
		'absent'
		'present, proximally drawn out (extension of pleura)'
		'present, distally drawn out (extension of genal spine)'
		,
		45
		'posterior, extension of posterolateral angle'
		'deflected anteriorly and partially reduced, posterior margin angled anteriorly'
		,
		46
		'Genal spine not bearing groove along posterior margin'
		'Genal spine bearing groove along posterior margin'
		,
		47
		'genal groove extends to termination of genal spine'
		'genal groove terminates at proximal third of genal spine'
		,
		48
		'absent'
		'present'
		,
		49
		'absent'
		'present'
		,
		50
		'flat'
		'convex'
		,
		51
		'absent'
		'present'
		,
		52
		'present'
		'absent'
		,
		53
		'with dorsal portion'
		'only ventral rostral plate'
		'absent'
		,
		54
		'section of doublure'
		'complete fusion with doublure'
		,
		55
		'pa2 to 3'
		'pa2 to 4'
		,
		56
		'28'
		'15'
		'17'
		'16'
		'13'
		'10'
		'12'
		'19'
		,
		57
		'absent'
		'present aranean type'
		'present ricinuleid type'
		,
		58
		'absent'
		'present'
		,
		59
		'fully expressed'
		'reduced'
		,
		60
		'microtergite'
		'complete loss'
		,
		61
		'dorsal microtergite'
		'subsumed under carapace'
		,
		62
		'undifferentiated'
		'partially reduced'
		'macrotergite'
		'axially reduced laterally forming free lobes'
		,
		63
		'axis not inflated'
		'axis medially inflated'
		,
		64
		'absent'
		'present'
		,
		65
		'absent'
		'present'
		,
		66
		'undifferentiated'
		'abdomen of segments with ankylosed tergites and sternites retaining tergopleurae'
		'reduced abdomen'
		,
		67
		'absent'
		'segments VIII to XIV'
		'segments VIII to X'
		,
		68
		'absent'
		'present'
		,
		69
		'Present'
		'Absent'
		,
		70
		'absent'
		'present'
		,
		71
		'absent'
		'present'
		,
		72
		'15 to 30 percent total opisthosomal length'
		'50 percent total opisthosomal length'
		,
		73
		'Absent'
		'Present'
		,
		74
		'absent'
		'present as apodemal pits'
		'present as raised apodemal nodes'
		,
		75
		'tergopleurae present'
		'tergopleurae absent'
		,
		76
		'projecting beyond trunk margin'
		'reduced, terminating before trunk margin'
		,
		77
		'pleura of seventh postantennular segment not exhibiting fold'
		'pleura of seventh postantennular segment folded back on themselves, pleural spine overlapping trunk'
		'pleura of seventh postentennular segment partially folded back on themselves, pleural spine projecting dorsally'
		,
		78
		'absent'
		'present'
		,
		79
		'absent'
		'present'
		,
		80
		'angular pointed termination'
		'quadrate flat termination'
		'elongate, needle-like'
		,
		81
		'absent'
		'present'
		,
		82
		'absent'
		'present'
		,
		83
		'absent'
		'present'
		,
		84
		'absent'
		'present'
		,
		85
		'absent'
		'present'
		,
		86
		'3'
		'5'
		'6'
		'3 to 10'
		'1'
		'2'
		'9'
		,
		87
		'absent'
		'present'
		,
		88
		'weakly tapering (less than 50 percent)'
		'strongly tapering (more than 50 percent)'
		,
		89
		'absent'
		'present'
		,
		90
		'posterior margins undifferentiated from other segments'
		'posterior margins dentate'
		,
		91
		'absent'
		'present'
		,
		92
		'absent'
		'present'
		,
		93
		'absent'
		'present'
		,
		94
		'absent'
		'present'
		,
		95
		'absent'
		'present'
		,
		96
		'absent'
		'present'
		,
		97
		'absent'
		'present'
		,
		98
		'absent'
		'present'
		,
		99
		'tergopleurae present'
		'tergopleurae reduced'
		'tergopleurae absent'
		,
		100
		'absent'
		'present'
		,
		101
		'Long, distal angle of spine less than 60 degrees'
		'Broad, distal angle of spine equal to or greater than 90 degrees'
		,
		102
		'narrow, telson articulating in deep recess'
		'broad, telson articulating in broad recess'
		,
		103
		'absent'
		'present'
		,
		104
		'no obvious articulating device'
		'articulating ridge and or shelf functioning with next anterior segment'
		'articulating half ring and furrow'
		,
		105
		'unornamented ridge'
		'row of scales'
		'groove'
		'row of pustules'
		,
		106
		'overlap'
		'edge to edge'
		'gape'
		,
		107
		'absent'
		'present'
		,
		108
		'absent'
		'present'
		,
		109
		'absent'
		'present'
		,
		110
		'narrowing from first segment'
		'constant for first few segments'
		,
		111
		'wider (in line with ophthalmic ridges)'
		'same width as cardiac lobe'
		'effaced'
		,
		112
		'absent'
		'present'
		,
		113
		'present'
		'absent'
		,
		114
		'absent'
		'present'
		,
		115
		'absent'
		'present'
		,
		116
		'fulcrum not demarcated dorsally by ridge'
		'fulcrum demarcated dorsally by ridge'
		,
		117
		'absent'
		'present'
		,
		118
		'absent'
		'present'
		,
		119
		'simple'
		'bipartite'
		,
		120
		'absent'
		'present'
		,
		121
		'7-20'
		'less than or equal to 6'
		'>20'
		,
		122
		'absent'
		'present'
		,
		123
		'absent'
		'biserial'
		'mediodistally extended into fingers'
		,
		124
		'1'
		'2'
		'4'
		'0'
		,
		125
		'four'
		'three'
		'two'
		'one fang articulating against reduced cheliceral teeth'
		,
		126
		'laterally placed bicondylar hinge'
		'dorsally placed bicondylar hinge'
		'ventrally placed bicondylar hinger'
		,
		127
		'equilateral to one another'
		'converging'
		,
		128
		'absent'
		'present'
		,
		129
		'absent'
		'present'
		,
		130
		'absent'
		'present'
		,
		131
		'absent'
		'present'
		,
		132
		'absent'
		'present'
		,
		133
		'absent'
		'present'
		,
		134
		'simple flap like'
		'bilobate flap like'
		'multiarticulate pediform'
		'reduced'
		,
		135
		'absent'
		'chelate'
		'subchelate'
		,
		136
		'absent'
		'present'
		,
		137
		'absent'
		'present'
		,
		138
		'Operating in subtransverse plane'
		'Operating in subvertical plane'
		,
		139
		'absent'
		'chelate'
		'subchelate'
		,
		140
		'undifferentiated'
		'greatly expanded'
		,
		141
		'absent'
		'present'
		,
		142
		'absent'
		'present'
		,
		143
		'absent'
		'present'
		,
		144
		'absent'
		'present'
		,
		145
		'absent'
		'present'
		,
		146
		'absent'
		'present'
		,
		147
		'absent'
		'present'
		,
		148
		'absent'
		'present'
		,
		149
		'absent'
		'present'
		,
		150
		'absent'
		'present'
		,
		151
		'absent'
		'present'
		,
		152
		'absent'
		'present'
		,
		153
		'absent'
		'present'
		,
		154
		'absent'
		'present'
		,
		155
		'absent'
		'present'
		,
		156
		'rounded'
		'ridged'
		,
		157
		'absent'
		'present'
		,
		158
		'undifferentiated and broad'
		'podomeres tubular lacking armature except for penultimate distal podomere'
		,
		159
		'present'
		'lacking'
		,
		160
		'absent'
		'present'
		,
		161
		'conical podomere'
		'spinose podomere'
		'Reduced flanked by paired apoteles'
		,
		162
		'Fourth podomere'
		'Sixth podomere'
		'Third podomere'
		'Second podomere'
		,
		163
		'prong like or blunt'
		'chelate'
		'pusher'
		'subchelate'
		,
		164
		'spinose'
		'triangular pentagonal or oval'
		'laterally expanded'
		,
		165
		'as in postantennular limbs 3 to n'
		'flabellum'
		'absent'
		,
		166
		'absent'
		'present'
		,
		167
		'absent'
		'present'
		,
		168
		'narrow (less than 50 percent width of VI 7)'
		'wide (more than 50 percent)'
		,
		169
		'equal in width along length'
		'distally expanded into swimming leg'
		,
		170
		'VI 5 less than VI 4'
		'VI 4 greater than or equal to VI 5'
		,
		171
		'VI 3 and VI 5'
		'equal to VI 3 and VI 5'
		,
		172
		'absent'
		'present'
		,
		173
		'unornamented'
		'enlarged serrations'
		'small serrations'
		,
		174
		'unornamented'
		'small serrations'
		'enlarged serrations'
		'highly sclerotised cuticular projections'
		,
		175
		'absent'
		'present'
		,
		176
		'joint flush'
		'VI 9 set into VI 8'
		,
		177
		'large (greater than 25 percent of penultimate)'
		'small (less than 25 percent of penultimate)'
		,
		178
		'centrally on preceding podomere'
		'migrating towards posterior of podomere 8'
		,
		179
		'retaining pediform ramus'
		'pediform ramus absent spinose flap retained'
		'completely reduced'
		,
		180
		'No reduction'
		'Size reduced'
		,
		181
		'absent'
		'present'
		,
		182
		'smooth or shallow notch'
		'deeply notched'
		,
		183
		'rounded'
		'truncated or flattened'
		'angular'
		'notched'
		'recurved'
		,
		184
		'absent'
		'present'
		,
		185
		'undivided'
		'divided'
		,
		186
		'absent'
		'fusion product of tergites sternites limb bases'
		,
		187
		'short sclerotized pivot jointed rings'
		'lightly sclerotized rings or half rings in arthrodial membrane corm'
		'arthrodial membrane only'
		,
		188
		'all pedal coxae separated medially'
		'anterior pedal coxae abutting medially posterior coxae separated'
		'anterior pedal coxae separated medially posterior coxae abutting'
		'all pedal coxae abutting medially'
		'coxae undifferentiated medially from ventral body wall'
		,
		189
		'absent'
		'present'
		,
		190
		'absent'
		'present'
		,
		191
		'absent'
		'present'
		,
		192
		'absent'
		'single medially drawn out endite'
		'multiple endites four to five'
		,
		193
		'absent'
		'present'
		,
		194
		'absent'
		'present'
		,
		195
		'distally'
		'laterally'
		,
		196
		'absent'
		'present'
		,
		197
		'nine'
		'eight'
		'seven'
		'six'
		,
		198
		'absent'
		'present'
		,
		199
		'absent'
		'fringe of bristles'
		'denticles'
		,
		200
		'absent'
		'present'
		,
		201
		'not reduced'
		'reduced on pa5'
		'reduced on pa3 to 5'
		,
		202
		'non spiniferous'
		'vestigially spiniferous'
		'fully spiniferous'
		,
		203
		'socketed seta type'
		'projections of podomeres'
		,
		204
		'absent'
		'present'
		,
		205
		'present on all podomeres'
		'on non enditic or two penultimate podomeres only'
		,
		206
		'absent'
		'present'
		,
		207
		'ventral'
		'anterior'
		,
		208
		'absent'
		'present'
		,
		209
		'absent'
		'present'
		,
		210
		'absent all limbs dangling'
		'rotation in proximal podomeres'
		'rotation in basipod insertion'
		'absent all limbs splayed'
		,
		211
		'absent'
		'present'
		,
		212
		'n minus 1'
		'n minus 2'
		'n minus n'
		'n minus 3 to 4'
		,
		213
		'present'
		'absent'
		,
		214
		'none'
		'setae or spines'
		,
		215
		'simple flap like'
		'multiarticulate pediform'
		'reduced'
		,
		216
		'not reduced'
		'reduced'
		,
		217
		'separate'
		'medially fused'
		,
		218
		'fully expressed'
		'lateral expression only'
		'completely supressed'
		,
		219
		'as in other sternites'
		'narrow'
		,
		220
		'unfused'
		'fused genital operculum consisting of three visible segments'
		'fused genital operculum consisting of two visible segments'
		,
		221
		'with clear suture'
		'without suture but with ornament differentiation'
		'without suture and without ornament differentiation'
		,
		222
		'present on all segments'
		'present on seventh only'
		'absent on all segments'
		,
		223
		'separate'
		'fused'
		,
		224
		'absent'
		'present'
		,
		225
		'absent'
		'present'
		,
		226
		'fused'
		'unfused'
		,
		227
		'absent'
		'present'
		,
		228
		'absent'
		'present'
		,
		229
		'absent'
		'present'
		,
		230
		'sclerotized'
		'unsclerotized'
		,
		231
		'opercular and or lamellar'
		'poorly sclerotized or eversible'
		'absent'
		,
		232
		'absent'
		'present'
		,
		233
		'absent'
		'present'
		,
		234
		'absent'
		'present'
		,
		235
		'absent'
		'present'
		,
		236
		'absent'
		'present'
		,
		237
		'absent'
		'present'
		,
		238
		'absent'
		'present'
		,
		239
		'absent'
		'paired ventral stigmata on somite VIII'
		'paired ventral stigmata on somites IX and X'
		'one pair of stigmata opening near appendages V and VI'
		'paired stigmata associated with chelicerae'
		'four pairs of stigmata on dorsal surface of opisthosoma'
		,
		240
		'simple flap like'
		'bilobate'
		'flap like'
		,
		241
		'absent'
		'present'
		,
		242
		'uniramous paddle'
		'filiform cerci'
		'pediform'
		'absent'
		,
		243
		'absent'
		'present'
		,
		244
		'absent'
		'present'
		,
		245
		'absent'
		'present'
		,
		246
		'absent'
		'present'
		,
		247
		'absent'
		'present'
		,
		248
		'plate like'
		'styliform keeled with triangular cross section'
		'flagelliform'
		'expanded with venom sack'
		'styliform tubular with circular or oval flat cross section'
		'reduced'
		'anal operculum'
		,
		249
		'straight'
		'curved'
		'laterally expanded'
		,
		250
		'absent'
		'present'
		,
		251
		'absent'
		'present'
		,
		252
		'absent'
		'present'
		,
		253
		'absent'
		'present'
		,
		254
		'Telson less than half body length'
		'Telson half body length or greater'
		,
		255
		'absent'
		'present'
		,
		256
		'scales'
		'coarse pustules'
		'closely spaced pustules granulation'
		,
		257
		'absent'
		'present'
		,
		258
		'absent'
		'present'
		,
		259
		'absent'
		'paired contiguous carinae'
		'serial rows of cuticular ridges'
	;
	MATRIX
	'Fuxianhuia protensa'		00?0--1?00?0---------000-010000--------000-----0-00000?0--0--000010----00000000000--13-0000-00000010---10000-1-010000--00100--0-----0?0?0-0-?0?00???0??00?0000??0-000?0-0??0000000000----0000??0?-??0000---0----0???0???0??0-00-----00?00000?000000000?0-0000002000
	'Leanchoilia illecebrosa'		11?0000???10----0----000-010?00--------000-----0-0?0???1--0--000000----00000000000------000-00000001---1000??1-01000001111211?00????000?0-0-00000??00??00?0000001-000?0-00-0000000000----0100?02?00000110-?0-00000??012?0??0-00-----00?00000?0000?0000?0-00000?2000
	'Alalcomenaeus cambricus'		10?0000?0010----0----000-010000--------000-----0-00010?1--0--000000----00000000000------000-000000?1---??000-1-01000001111211?00????000?0-0-?0000??00??00?0000001-000?0-00-0000000000----0100?02?00000110-00-00000??01000??0-00-----00?00000?000030000?0-0000002000
	'Yohoia tenuis'		10?0000????0----0----000-?0---0--------000-----0-0?????2--0--000010----00000000000--00-0000-00000010---10200-1-010000-1111210?00????000?0-0-?0000??????????000001-000?????????????00?????0????????0????10-00-000?0??01??0??0-00-----0??00000?000030000?0-00000?2000
	'Emeraldella brocki'		?0?0000?1-??----0----000-00---0--------000-----0-0001??3--0--000000----00000000000------000-00000000---10000-1-0100000-02110--0-----1?0?0-0-00000??00?00000000001-00000-00-0000000000----0100?01000021010-00-000111?01??0??0-00-----00?00000?00110000004-00011?2000
	'Sydneyia inexpectans'		?0?0000?1-00----0----000-00---0--------000-----0-00????4--0--000010----00000000000--00-0000-00000010---10000-1-010000--02110--0-----1?0?0-0-?0?????????????000?01-00000-00-0000000000----0200?11??0021010-01100012??01??0??0-00-----0??0?????000100000?0-00000?2000
	'Olenoides serratus'		10?0000?1-01100010000000-210000--------0010000-0-00010?2--0--000000----00000000000------000-00000000---2-11101-0100000-02110--0-----110?0-0-?0000??00?00000000001-00000-00-0000000000----0100?01000021010-011000120-01?00000-00-----00?00000?001110000?0-0010012000
	'Pycnogonum litorale'		1--01-000102-------------0----0-------------------112-05--0--000-20----0-0----------0---000------0-----0-------0----------------------200-0-000010000?00000000--1-30-00-00-0000000000----124-0???????000--11000003121--0-00-------------0000--0-------05------02000
	'Haliestes dasos'		1--01-0????2-------------0----0-------------------112-?5--0--000-20----0-0----------0---000------0-----0-------0------101-21200-????0-2?0-0-?0001??????????000--1-30-00-00-0000000000----1?4-????????0???-01000003101--0-00-------------0000--0-------?5------?????
	'Palaeoisopus problematicus'		1--01-0?01?2-------------0----0-------------------112-?6--0--000-10----0-0----------01-0000------0-----0-------0------101-21200-????0-2?0-0-00001??00?00000000--1-30-00-00-0000000000----114-????????0010-010000030-1--?-00-------------0000?00--3000001000100?2000
	'Offacolus kingi'		20?0002????2----0----000-0????0--0-????0010000-0-00?1??1001??000010----00000000000--0???000-0011--00---??0???0-000000010?12?2?0?????021?0-10?0000??????????000001-10100-0???000???100----0?00????????????????????0??0?1?0000-?0-----0-001110?000030000????0011????0
	'Dibasterium durgae'		20?0000????2----0----000-010?00--0-----1010000-0-00?1??2001??000010----00000000000--00-0000-00000010---??0???0-010000010?12?2?0?????021?0-10?0000??????????000001-20100-0???000???110----0?00??1100?21?0---0----000-0?100??0-2------0-001111?000030000?10?0001????0
	'Anderella parva'		?0?0000?????????1?00?0010010?01000-00001?10000-0-0??????00???000010----00000000100--00-0000-0000002----??0???00000000-????????????????????????????????????????????????????????????????????????????????????????????????????????????????????????????0000?100?001?2000
	'Weinbergina opitzi'		20?0000?????????1?00?0010010?01000-00001020000-0-0??1??2001??000010----00000000000--00-0000-00000000---1300??000010000?011202?0?????021?0-10?0000??????????000001-20??0-00-0000000110----0?00?01100?2????????????00-0110???0-?0-----0-00?????000030000?1000001?2000
	'Camanchia grovensis'		20?0000??????????????0010010201000-00001020000-0-0??1???00???000010----00000000100--00-0000-0000002----13000-00010000-00?0?0??0???????????????????????????????????????????????????11?????0????????????????????????????????????????????????????????0000?????0???2000
	'Venustulus waukeshaensis'		20?0000?01??????1000?0010010?0?000-????1020000-0-0??1???00???000010----00000000100--00-0000-0000002----130?0-00010000-00?0?0??0??????3??0-?????????????????00010??????0-0?????????11?????0???????????????????????0????2????0-?????????????????????0000?100?001?2000
	'Legrandella lombardi'		?1?0000?01?11000100000010110?01000-00001?20000-0-00????200100000010----00000000000--00-0000-00000010---13200-000000000???????????????????????????????????????????????????????????????????????????????????????????????????????????????????????????30000?100?00??2000
	'Bembicosoma pomphicus'		?0?0000??????????????000-1????1001-00001?20000-0-0??????00100200?10----00000000000--00-0000-00000010---??20??100100001????????????????????????????????????????????????????????????????????????????????????????????????????????????????????????????0000?100?000?1000
	'Bunodes lunula'		?0?0000??1???????????010-1????1001-00001?10000-0-0??????00100200?10----00000000010--00-0000-0001002----1320??10010000-????????????????????????????????????????????????????????????????????????????????????????????????????????????????????????????0000?100?001?1000
	'Limuloides limuloides'		?0?0000?01????0010000010-1????1001-00001?10000-100?????2001??200010----00000000010--00-0000-00010010---1320??100010001????????????????????????????????????????????????????????????????????????????????????????????????????????????????????????????0000?100?001?2000
	'Pasternakevia podolica'		?0?0000??????????????000-1????1001-00001?10010-0-1??????00100200010----00000000010--05-0000-00000?01---1320??100100001????????????????????????????????????????????????????????????????????????????????????????????????????????????????????????????0000?100?000?2000
	'Cyamocephalus loganensis'		?1?0000?0??110?01000?000-?????1001-00001?10000-0-1??????001??000010----00000000010--00-0000-00100001---1320??100100001????????????????????????????????????????????????????????????????????????????????????????????????????????????????????????????0000?100?000?2000
	'Pseudoniscus roosevelti'		?1?0000?????????1000?000-1????1001-00001?10000-0-1??????001??000010----00000000010--00-0000-00100001---??20??110100001????????????????????????????????????????????????????????????????????????????????????????????????????????????????????????????0000?100?000?2000
	'Winneshiekia youngae'		?0?0000?01?1100010000000-?????1000-00001???????0-0??????00100100010----00200000000--01-0000-00000010---1320??100100001????????????????????????????????????????????????????????????????????????????????????????????????????????????????????????????0000?????0???2000
	'Houia yueya'		?0?0000????11000??0??000-110201000-00001?10000-0-0??????0?10?100?10----0001---------0?-0000-00000010---??--0-12010000-????????????????????????????????????????????????????????????101110??????????????????????????????????????????????????????????0000?100?001?2000
	'Euproops anthrax'		20?0002?01?1400011100000-110?0110000000111000101100?1??2001??0000111000000000000-110-41---0-----11000001-2?1101000000-?0?0?0????????031?0-10?0000??????????000101-??1?0-0????????????????0?????????????0---0----0?????2??????????????????????????31000?100?00102000
	'Euproops mariae'		?0?0002????1400011100000-11???1100001001?100010110??????00???0000111000000000000-110-41---0-----11???0???2?1101000000??????????????????????????????????????????????????????????????????????????????????????????????????????????????????????????????????????????????
	'Euproops danae'		20?0002?01?1100011100000-110?0110000000111000101100?1??2001??0000111000000000000-100-41---0-----1100000??2?1101000000-?0?0??????????031?0-10?0000??????????000101-????0-00-0000000???????0?????????????0---0----0?????2??????????????????????????31000?100?00102000
	'Euproops rotundatus'		?0?0002?01?1400011100000-11???1100001001?100010110??????00???0000111000000000000-110-41---0-----1100000??2?1101000000-????????????????????????????????????????????????????????????????????????????????????????????????????????????????????????????1000?100?00102000
	'Euproops sp'		20?0002?01?1400011100000-110?0110000000111000101100?1??2001??0000111000000000000-100-41---0-----11000001-2?1101000000-?0?0?0????????031?0-10?0000??????????000101-????0-0?????????110----0?????????????0---0----0?????2??????????????????????????31000?100000102000
	'Bellinurus lunatus'		?0?0002????1100011100000-11???1100000001?100010100??????00???0000111000000000002-0-0-41---0-----1100000??2?1101000000-????????????????????????????????????????????????????????????????????????????????????????????????????????????????????????????1000?100?00102000
	'Bellinurus arcuatus'		?0?0002????1100011100000-11???1100000001?100010100??????00???000011100000000000?-0-0-41---0-----1100000??2?1101000000-????????????????????????????????????????????????????????????????????????????????????????????????????????????????????????????0000?100?00102000
	'Bellinurus reginae'		?0?0002????1100011100000-11???1100000001?1020100-0??????00???0000111000000000002-0-0-41---0-----1100000??2?1100000000-????????????????????????????????????????????????????????????????????????????????????????????????????????????????????????????0000?10??00102000
	'Bellinurus truemanii'		?0?0002????1100011100000-11???1100000001?1020100-0??????00???000011100000000000?-0-0-41---0-----1100000??2?1100000000-????????????????????????????????????????????????????????????????????????????????????????????????????????????????????????????0000?100??0102000
	'Bellinurus bellulus'		?0?0002????1100010100000-1????1100000001?1000100-0??????00???01?0?11000000000002-0-?-41---0-----1100000??2?1101000000-?????????????????????????????????????????????????????????????????????????????????????????????????????????????????????????????000?100?00102000
	'Bellinurus trilobitoides'		?0?0002????1100010100000-1????1100000001?1000100-0??1???00???0100?11000000000002-0-0-41---0-----1100000??2?1101000000-????????????????????????????????????????????????????????????????????????????????????????????????????????????????????????????0000?100?00102000
	'Anacontium carpenteri'		?0?0000????1400011100000-1????1100010001?2000100-0?????????????????????????????????????????????????????????????????????????????????????????????????????????????????????????????????????????????????????????????????????????????????????????????????????????????????
	'Liomesaspis laevis'		?0?0002?01?1400011100000-11???1100010001?200010110??????00???0000?111000-11????--110-41---0-----112--0-??-?1101000000-????????????????????????????????????????????????????????????????????????????????????????????????????????????????????????????1000?100?00102000
	'Stilpnocephalus pontebbanus'		?0?0000????2----0----000-?????110021000112000??0-0?????????????????????????????????????????????????????????????????????????????????????????????????????????????????????????????????????????????????????????????????????????????????????????????????????????????????
	'Alanops magnifica'		20?0000?01?140000----000-11020110021000112000100-00???1?001??00001111000-11????--110-40---0-----112--0-1???1001010000-?010????0?????031?0-1000000?0???0????000101-10??0?0???000000110----0?00??1100???00---0----00??0?2?0000-2------0-00?????0?0?31000?100000102000
	'Pringlia birtwelli'		?0?0000????140000----000-11???1100010001?2000100-0??????00??????01111000-11????--110-40---0-----112--0-????1001010000-????????????????????????????????????????????????????????????????????????????????????????????????????????????????????????????1000????????02000
	'Kasibelinurus amoricum'		?0?0000????110??1000?000-1????1100000001?10001?0-0??????001??0000111000000000000-0-0041---0-----1100???132110010100000????????????????????????????????????????????????????????????????????????????????????????????????????????????????????????????0000?100?00??2000
	'Kasibelinurus randalli'		?0?0002?????????1010?000-1????1100000001?1000100-0??????00???000??11000000000002-0-0041---0-----110?000??211001010000?????????????????????????????????????????????????????????????????????????????????????????????????????????????????????????????0000???????1?2000
	'Pickettia carteri'		????000????1100010???000-?????110?00?001?1000100-0??????00???000?111000000000000-0-0041---0-----1100?001-21?0000100000????????????????????????????????????????????????????????????????????????????????????????????????????????????????????????????0000?100?0?1????0
	'Lunataspis aurora'		?0?0000?01?1100010000000-1????100000000111000100-0??1???001??000?111000000000000-0-000-0--0-----012----1-211001001000-???????????????????????????????????????????????????????????????????0????????????????????????????????????????????????????????0000?100?001?2000
	'Limulus polyphemus'		200000200111100010110000-11020110010000111000110-00011120011-3000110100--1011100-0-0-40---10----112-0001-211001100000-0010202000000003110-10000000000000000000101-20110-00-0000000110----020001110013100---0----001001210000-00-----0-00111100000300000100000102000
	'Limulus darwini'		?0?0002?01?1100010110000-11???1100100001?1000110-0??????00???3000110100--1010000-0-1-40---??----112-0001-21??01100000-?????????????????????????????????????????????????????????????????????????????????????????????????????????????????????????????????????????????
	'Limulus coffini'		????????????????????????????????????????????????????????00???3000110100--1011100-0-0-40---??----112-000??2???0?100000-????????????????????????????????????????????????????????????????????????????????????????????????????????????????????????????0000????????02000
	'Crenatolimulus paluxyensis'		?0?0002?01?1100010110000-?????1100100001?1000110-0??????00???3000110100--1010000-0-1-40---??----112-?00??2???01100000-????????????????????????????????????????????????????????????????????????????????????????????????????????????????????????????0000????????02000
	'Carcinoscorpius rotundicauda'		200000200111100010110000-11021110000000111000111000011120011-3000110100--1010000-0-0-40---10----112-1101-211001100000-0010202000000003110-10000001000000000000101-20110-00-0000000110----020001110013100---0----001001210000-00-----0-00111100000300000100100102000
	'Heterolimulus gadeai'		?0?0002?01?1100010110000-11???1100000001?100011000??????00???3000110100--1010000-0-0-40---??----112-1101-211011100010-????????????????????????????????????????????????????????????????????????????????????????????????????????????????????????????0000?1001001?????
	'Tachypleus gigas'		200000200111100010111000-11021110000000111000111000011120011-3010110100--1012000-0-0-40---11----112-1101-211001100000-0010202000000003110-10000001000000000000101-20110-00-0000000110----020001110013100---0----001001210000-00-----0-00111100000300000100100102000
	'Tachypleus decheni'		?000002?01?1100010111000-11???1100000001?100010100??????00???3010110100--1012000-0-0-40---??----112-1101-21??01100000-????????????????????????????????????????????????????????????????????????????????????????????????????????????????????????????0000?100?0??02000
	'Tachypleus syriacus'		?010002?01?1100010111000-1102?1100000001?100011100??????00???3010110100--1000000-0-0-40---1?----112-1101-211001100100-?????????????????????????????????????????????????????????????????????????????????????????????????????????????????????1??????0001?100?0010(1,2)???
	'Tachypleus tridentatus'		201000200111100010111000-11021110000000111000111000011120011-3010110100--1000000-0-0-40---11----112-1101-211001100000-0010202000000003110-10000001000000000000101-20110-00-0000000110----020001110013100---0----001001210000-00-----0-00111100000300010100100102000
	'Yunnanolimulus luopingensis'		2000002????1100010110000-1102?110000000111000100-00?????0011-3000110100--0000000-0-0-41---10----112-0001-211001100100-00102020000??003110-10000001000000000000101-20??0-00-0000000110----0200?????0?3?00---0----00??012?0?00-?0-----0-001111?0?0030000?100?00102000
	'Xaniopyramis linseyi'		20?0002????11000101001010?????1100000001?10?0100-???????00???3000?110?0?00?0001????0??????1?----?????????????01000100?????????????????????????????????????????????????????????????????????????????????????????????????????????????????????????????????????????02000
	'Moravurus rehori'		?????????????????????????????????????????????????????????????300??110?0?0000001??0-0????????----????????????0??000100??????????????????????????????????????????????????????????????????????????????????????????????????????????????????????????????????????????????
	'Paleolimulus woodae'		?0?0002????11000101001000?????1100000001?1000100-0??????00???3000111000000000000-0-0-41---??----112-000??211001010100-????????????????????????????????????????????????????????????????????????????????????????????????????????????????????????????0000????????02000
	'Paleolimulus signatus'		20?0002???11100010100101111020110000000111000100-00?1?120011-3000111000000000000-0-0-41---1?----112-0001-211001000100-?0?0?0??0?????031?0-10?0000???0?00000000101-20110-00-0000000110----0?00?1?????3????????????0100?21?000-?0-----0-001111?0000300000100000102000
	'Paleolimulus kunguricus'		?0?0002????11000101001011110201100000001?1000100-0??????00???3000111000000000000-0-0-41---1?----112-0001-211001000100-????????????????????????????????????????????????????????????????????????????????????????????????????????????????????????????00000100000102000
	'Bellinuroopsis rossicus'		?0?0002????1100010100000-?????1100000001?1000100-0??????00???0000111000000000000-0-0-41---0?----112-000??21??01000100-????????????????????????????????????????????????????????????????????????????????????????????????????????????????????????????0000?100?00102000
	'Rolfeia fouldenensis'		?0?0002?01?1100010101000-11020110000000111000100-0??????00???0000111000000000000-0-0-41---1?----112-000??2110010?0100-????????????????????????????????????????????????????????????????????????????????????????????????????????????????????????????0000?100?00102000
	'Tarracolimulus rieki'		?0?0002?????????1011?001011???1100000001?1000100-0??????00???3000110100--0010000-0-0-40---1?----112-000??2?1001100000-????????????????????????????????????????????????????????????????????????????????????????????????????????????????????????????0000?100?00102000
	'Casterolimulus kletti'		?0?0002????1500010110000-?????1110000111?1000100-0?????????????????????????????????????????????????????????????????????????????????????????????????????????????????????????????????????????????????????????????????????????????????????????????????????????????????
	'Limulitella vicensis'		?0?0002????1100010110000-11???1100000101?1000100-0??????00???3000?10100--1010000?0-0????--??----11?????1-2?1001110000??????????????????????????????????????????????????????????????????????????????????????????????????????????????????????????????????????????????
	'Victalimulus mcqueeni'		20?0002?01?1500010110000-11020111000011111000100-00?????00???3000110100--1010000-0-0-40---1?----112-000??2?1001100000-?0?0??????????031?0-10?0000???0??????0001?1-20????0???????????????????????????????????????????0?2???????????????00?????0?0030000????????02000
	'Limulus woodwardi'		?0?0002????1500010110000-?????11000001?1?1000100-0?????????????????????????????????????????????????????????????????????????????????????????????????????????????????????????????????????????????????????????????????????????????????????????????????????????????????
	'Mesolimulus crespelli'		?0?0002?????????1011?000-?????11000001?1?1000100-0??????00???3000110100--?010000-0-0-40---??----112-000??2?1001100010-????????????????????????????????????????????????????????????????????????????????????????????????????????????????????????????0000?10?00010????
	'Mesolimulus tafraoutensis'		?0?0002????1100010110000-11???1100000111?1000100-0??????00???3000110100--1010000-0-0-40---??----112-000??2?1101100110-????????????????????????????????????????????????????????????????????????????????????????????????????????????????????????????0000?????0??02000
	'Mesolimulus walchi'		20?0002?0111100010110000-11020110000011111000100-00?1??20011-3000110100--1010000-0-0-40---1?----112-0001-211101100110-?0?0??????????031?0-10?0000???0?00000000101-20110-00-0000000?1?????0200?1?????3????????????0100?21?000-?0-----0-00?????000030000?100000102000
	'Mesolimulus sibiricus'		?0?0002????1100010110000-?????1100000111?10001?0-0??????00???300?110100--101000??0-0-40---??----112-000????1101100010-????????????????????????????????????????????????????????????????????????????????????????????????????????????????????????????0000?1000001?????
	'Panduralimulus babcocki'		?0?0002?01?1100010100000-110201100000001?1000100-0??1???00???3000111100--010000--0-0-41---1?----112-001??--1001110000-????????????????????????????????????????????????????????????????????????????????????????????????????????????????????????????0000?100?00102000
	'Tasmaniolimulus patersoni'		?0?0002????1100010100000-1102?110000000111020100-0??????00???300??11100--110000----0????--??----112-?????--?001110000-????????????????1????????????????????000??1-????????????????????????????????????????????????????????????????????????????????0????????????2000
	'Austrolimulus fletcheri'		?0?0002????150011011?000-110201100000001?1110100-0??????00???3000?11100--110000----0?41---??----112-000??--1001010000-????????????????????????????????????????????????????????????????????????????????????????????????????????????????????????????0000?100?00102000
	'Vaderlimulus tricki'		?0?0002????1500110110000-110201100000001?1110100-0??????00???3000111100--110000----0-41---??----112-00???--1001010000-????????????????????????????????????????????????????????????????????????????????????????????????????????????????????????????0000?100?00102000
	'Psammolimulus gottingensis'		20?0002?01?1100110100000-11020110000000111000100-00?????00???3000110100--110000----0-41---1?----112-0011---1001110000-?0?0??????????031?0-?????00??????????0001??-20??0-0???000000????????????????????????????????????????????????????????????????0000?100?00102000
	'Limulitella bronni'		20?0002????1100110100000-11???110000000111000100-0??????00???3000110100--110000----0-40---1?----112-000??--1001110010-????????????????????????????????????????????????????????????????????????????????????????????????????????????????????????????0000?100?0???2000
	'Limulitella tejraensis'		?0?0002????1100110100000-11???1100000001?1000100-0??????00???3000110100--11????----0-40---??----112-001??--1001110010-????????????????????????????????????????????????????????????????????????????????????????????????????????????????????????????0000?????????2000
	'Limulitella henkeli'		?0?0002????1100010110000-11???1100000001?1000100-0??????00???3000110100--00????0?0-0-41---??----112-000??2?1001100100-???????????????????????????????????????????????????????????????????????????????????????????????????????????????????????????????????????????0?
	'Madagascan limulid'		????00?????1100010110000-110??1100000001?1000110-0??????00???300?1?0100--101000??0-0-4?---??----112-100??2?10011?0000-????????????????????????????????????????????????????????????????????????????????????????????????????????????????????????????0000?10??00??????
	'Paleolimulus fuchsbergensis'		20?0002?01?1500110100000-11020110000000111000100?0??????00???3000111100--110000----0-41---1?----112-001??--1001110010-????????????????????????????????????????????????????????????????????????????????????????????????????????????????????????????????????????????0
	'Dubbolimulus peetae'		20?0002?01?1500110110000-11020110000000111100100-0??????00???3000?11100--11????----0????--??----112-001??--1001110000-???????????????3??0-?????00??????????0001??-??????0?????????????????????????????????????????????????????????????????????????0000????????02000
	'Paleolimulus longispinus'		20?0002?01?1100010100000-11???110000000111000100-0??????00???3000111100--01????----0-41---1?----112-000??--1001110000-???????????????31?0-1????00??????????0001??-??????0??????????????????????????????????????????????????????????????????????????0???100000102000
	'Paleolimulus jakovlevi'		?0?0002????1100010100000-?????1100000001?1000100-0??????00???300?111100000100000-0-0-4?---??----112-000??--?001?10000-????????????????????????????????????????????????????????????????????????????????????????????????????????????????????????????0000?????0???????
	'Valloisella lievinensis'		?0?0002?01?1100010100000-11???1100000001?1020100-0??????00???30001111000-0000000-0-0-41---1?----112-0001-211001000000-????????????????????????????????????????????????????????????????????????????????????????????????????????????????????????????0000?100?0??02000
	'Stoermeropterus conicus'		2000000????110000----000-110001000-0000000-----0-00010?7001??100010----0001---------01-0010000000010---13200-120100001?010202000????03000-0-?00000?00?00000100101000211000-000000011100000200?01101?10012010-00000110?21101101100?110-00?????000030000?100000010000
	'Moselopterus ancylotelson'		2000000?01?110000----000-110201000-0000000-----0-00?11?7001??100010----0001---------01-0010-0000002----13--0-12010000-?0102?2000????03000-0-000000?00?00000100101000211000-000000011100000200?01101?10011000-00000110?21101101100?110-00?????000030000?110000002000
	'Onychopterella kokomoensis'		20?0000?01?110000----000-110201000-0000000-----0-00?11?7001??100010----0001---------01-0000-00000010---??200-120100001?0102?2000????030?0-0-?0000???0?000000001010002?1010-000010011100000?00?01?01?10011000-00000110?2110110110010?0-00?????0000300000100000000000
	'Eurypterus tetragonophthalmus'		2000000?01?110100----000-110101000-00000030000-0-000110700101100010----0001---------01-0000-0000002----11--0-12010000-00102020000?00030?0-0-00000?0000000000011010012111110101011011100000200?01101110211000-000001101211111011001000-00????00000300000100000010000
	'Erieopterus macrophthalmus'		20?0000?01?110100----000-110201000-00000030000-0-00?11?7001??100010----0001---------01-0000-0000002----1?--0-12010000-?0102?2000????030?0-0-?0000?????000000011010002111110100011011101000?00?01101?10011010-00000110?2111110110010?0-00?????000030000?1000000?0000
	'Strobilopterus proteus'		20?0000?01?130000----000-110201000-00000030000-0-00?11?7001??100010----00000000000--11-0000-00000010---13200-120100001??10??????????030?0-0-00000?????0000000010110121111111130110111?0000200?01?01?10211110-00000??012?1??1011000110-00?????000030000????????02000
	'Dolichopterus macrocheirus'		2000000?01?120000----000-110101000-0000000-----0-00?11?7001??100010----0001--------?01-0000-00000010---13200-1201000010010202000????03000-0-?00000?00?000000001010012110110102010011111000200?01101?10011000-00000110?211111011001100-00?????000030000?100000000000
	'Carcinosoma newlini'		20?0000?01?120100----000-110??1000-0000000-----0-00?1??7001??100010----0001---------11-0000-0000002----??--0-12010000-0010202000????030?100-00000???0?000000001010012111111101011011100000200?01101?10011200-01100110?2112-22110000?0-00?????000030000?100000000000
	'Megalograptus ohioensis'		2000000?01?140100----000-110001000-00000030000-0-00?10?7001??100010----0001---------12-0000-0000002----11--0-12010001-0010202000????0300100-?00000?00?000000011010012111110100011011103000200?01101?10011000-01100110?2112-2111000000-00?????000000100?100000000000
	'Mixopterus kiaeri'		20?0000?01?140100----000-110??1000-0000000-----0-00?1??7001??100010----0001---------11-0000-0000002----??--0-12010001-0010202000????030?100-?0000???0?000000001010012111111100011011100000200?01101?10011200-01100110?2112-22110000?0-00?????000030000?110000000000
	'Orcanopterus manitoulinensis'		?0?0000?01?120100----000-11???1000-0000000-----0-00?1???001??100010----0001---------01-0000-0000002----??--0-12010000-???0??????????030?0-0-?0?00??????????0001010012?111???0001001111100?????????????011200-00000??0?2?12-21110???00-00???????0030000?100000010100
	'Adelophthalmus sievertsi'		?100000?01?110100----000-110001000-0000000-----0-00?10??001??100010----00000000000--01-0000-0000002----12200-120000001???0??????????0?000-0-?0???0????000000001010012111111101111111100000200?01??1?1000---0-----0??0???12-2211000100-00?????000030000?1000001?0110
	'Nanahughmilleria norvegica'		2000000?01?110100----000-110001000-0000000-----0-00?10?7001??100010----0001---------01-0000-00000010---11200-1201000010010202000????03000-0-?00000?00?000000001010012111111101111111110000200?01101?10011200-00000110?2112-2211000110-00?????0000300???100000010110
	'Hughmilleria socialis'		2000000?11?121100----000-110001000-0000000-----0-00?10?7001??100010----0001---------01-0000-0000002----??--0-12010000-0011202000????03000-0-?00000?00?000000001010012111111100011111101000200?01101?10011200-0000011012112-2211000010-00?????000030000?100000000110
	'Slimonia acuminata'		2000000?01?121100----000-11???1000-0000000-----0-00?1??7001??100010----0001---------01-0000-0000002----??--0-12010000-0011202000????03000-0-000000?00?000000001010012111111100011111110000200?01101110211200-0000011012112-2211000000-00?????000030000?121000000110
	'Erettopterus bilobus'		2000000?01?121110----000-010001000-0000000-----0-00?10?7001??100010----0001-------?-01-0000-00000010---11200-1201000010111202000????03000-0-?00000????000000001010012111111121011111110000210?0100111000---0-----0110?2112-221111?010-00?????000030110?121000000110
	'Pterygotus anglicus'		2000000?01?121110----000-010001000-0000000-----0-00?10?7001??100010----0001---------01-0000-00000010---11200-1201000010111202000????03000-0-?0?000????000000001010012111111121011111100000????01??1?1000---0-----0110?2112-2211110000-00?????0?0030110?121000000110
	'Brachyopterus stubblefieldi'		20?0000?01?110000----000-?????1000-0000000-----0-0??1??700???100010----0001---------01-0000-00000010---??20??120100001???????????????30?0-0-?0?00???0?000001001010002?0-00-0000000111????0????????1?10011010-00000??0?2?10010110???00-00?????0?0?30000?1000000?-000
	'Rhenopterus diensti'		2000000?01?110000?---000-1111?1000-0000000-----0-00011?7001??100010----0001---------12-0000-00000010---13200-120100001?010202000????03000-0-000000?00?00000100101000200-00-000000011100000200?01101?10012010-00000110?2110010110?0000-00?????000030000?110000000000
	'Parastylonurus ornatus'		2000000????100000----000-11110?0?0?????000-----0-00011?7001??100010----0001---------01-0100-00000010---13200-120100001?010202000????03000-0-000000?00?00000000101200200-00-000000011111000?00?01101?10211000-000001?0?2?1001011000100-00?????000030000?1000000?0000
	'Laurieipterus elegans'		20?0000?01?100000----000-111001000-0000000-----0-00?10??001??1000?0----0001---------??-???0-0???????---????0-12010000????????????????30?0-0-?0000???0?00000000101200200-00-000000011111000?00?01101?10011010-0000???0?2???????????????????????????????????????0000?
	'Kokomopterus longicaudatus'		20?0000????110000----000-11???1000-0000000-----0-00?1??7001??100010----0001---------01-0100-00000010---13200-120100011?0?0??????????030?0-0-?0000???0?00000010101000200-00-000000011111000?00?01101?10011100-00000110?2110010110???00-00?????000030000?100000002000
	'Hardieopterus macrophthalmus'		?0?0000?01?110000----000-111101000-0000000-----0-00?11??001??100010----0001---------01-0100-00000000---13200-120100011?????????????????????????????????0000010101000200-00-000000011111000?00?01101?10011100-???00??0???1?????????????0??????000?30000?100000002000
	'Drepanopterus pentlandicus'		2000000?01?110000----000-111101000-00000030000-0-00?11?7001??100010----0021---------01-0000-00000010---13200-1201000010010202000????030?0-0-?0000???0?00000010101000200-00-000000011111100?00?01101?100120(0,1)0-10000110?211001011?0?110-00?????000030000?100000002000
	'Hibbertopterus scouleri'		20?0000?01?130000----000-111101000-00001030000-0-00?11?7001??100010----0001--------?01-0100-00000010---1?200-1201000010010202000????030?0-0-00000??00?00000010111000200-00-000000011111100?00?01101?10011000-10000110?211001011????10-00?????000030000?100000000010
	'Megarachne servinei'		?0?0001?01?130000----000-11???1000-0000000-----0-0??1???0????1000?0----?00????-????-??-?????0???????---?????????????????????????????????0-?????????????????01011?0??????0?????????????????????01??????0120(0,1)0-1000??????????????????????????????????????????????0???
	'Chasmataspis laurencii'		?0?0000?01?11000?????000-?????1000-00000?10000-0-0??????0?10010011210000021---------06-0000--0000010---13-0??1?0100011????????????????????????????????0000000???1?10110-00-0000000???????0????01??1?2000-?-0-???0???0????????????????????????????30000?1000000?1000
	'Loganamaraspis dunlopi'		20?0??????????????????????10?0?????????0010000-0-00????70?100100?1210000101---------06-0000--000002----13--1012010000-?0?0??????????????0-????000???0?0000000010?0????0-0?????????11102000?00?0??01???00---0----00??0?2?0000-110000?0-00?????000?30000?1000000?-000
	'Achanarraspis reedi'		?0?0000?01?10000?????000-?????1000-00000010000-0-0??????0?100000?1210010101---------06-0000--000000?---??20??12010000???????????????????????????????????????????????????1????????????????????????????????????????????????????????????????????????30000?0-0?000?2000
	'Heteroaspis stoermeri'		?0?0000?01?1000010000000-110201000-00000010000-0-0??2-??0?10010011210111101---------06-1000--000002----13--??12010000-????????????????????????????????????????????????????????????????????????????????????????????????????????????????????????????0000?????????2000
	'Diploaspis casteri'		?0?0000?01?100???????000-?????1000-00000010000-0-0??????0?10010011210011101---------06-1000--000002----13--??12010001-????????????????0?0-0-?0????????00000000101002??101??0000000???????0??????????2000-?1100000????????????????????????????????30000?0-00000?2002
	'Diploaspis muelleri'		?0?0000?01?10000?????000-?????1000-00000010000-0-0??????0?10010011210011101---------06-1000--000002----13--??12010000-???????????????????????????????????????????????????????????????????????????????????????????????????????????????????????????30000?0-10000?1002
	'Dvulikiaspis menneri'		20?0000?01?10010?????000-??????????????0010000-0-0??????0?100100?1210010101---------06-0000--000002----13--??1?010000-????????????????0?0-0-?0?00???0?00000000??1002??101??0000000??????????????????2?00---0----0????????????????????????????????30000?10??0??????0
	'Octoberaspis ushakovi'		2000000?01?100??10000000-?10??1000-00000010000-0-0?????70?10010011210111101---------06-1000--000002----13--1012010000-????????????????0?0-0-?0?00?????00000000?010022?111??000000011102000????????????00---0----00??0???1000-11000010-00?????000?30000?100000001000
	'Centruroides vittatus'		200001100101202-0----000-10---0--------000-----0-0012-0700101100010----0001--------?11-0000-0000002----13--0-1-010000-0011202000000003001011000000000000001000102300200-00-000001011100000210001111020010-00-000001000201000-2------0-011011000003000003-0000002001
	'Androctonus australis'		200001100101202-0----000-10---0--------000-----0-0012-0700101100010----0001---------11-0000-0000002----13--0-1-010000-0011202000000003001011000000000000001000102300200-00-000001011101000210001111020010-00-000001000201000-2------0-011011000003000003-0000002001
	'Proscorpius osborni'		20?0000?01?120000----000-?0---0--------000-----0-001?-?700???100010----0001---------11-0000-0000002----13--0-1-010000-0011202000????030?1011?0?00??00?0000?000102300200-00-000001011101000210?00?-1020010-00-00000100?201000-2------0-00?????000030000?3-0000002001
	'Palaeophonus nuncius'		20?0011?01?120000----000-?0---0--------000-----0-00????700???100010----0001---------11-0000-0000002----13--0-1-010000-?01120200?????030?1011?0000???0?0000?000101300??0-00-000001011?????0??????????2?010-00-00000100?201000-2------?-?????????0030000?3-0000002001
	'Caddo agilis'		200001010102----0----000-10---0--------000-----0-0012-0100???100000----0001-------------000-0000002----0---0-1-010000-0011202000100003000-0-000000000000011000102300200-00-00000101110100020000111102000---0----00100020100??2------0-000000001??3000006-0-00002000
	'Chileogovea oedipus'		20000?01??0?????0----000-10---0--------000-----0-0012-0100???100000----0001-------------000-0000002----0---0-1-010000-0011202000100003000-0-000000000000000000102300200-00-00000101110100021000111102000---0----00100020100??2------0-000000001??3000006-0-00002000
	'Cyphophthalmus duricorius'		20000?01??0?????0----000-10---0--------000-----0-0012-0100???100000----0001-------------000-0000002----0---0-1-010000-0011202000100003000-0-000000000000000000102300200-00-00000101110100021000111102000---0----00100020100??2------0-000000001??3000006-0-00002000
	'Gonyleptes horridus'		200000010102----0----000-10---0--------000-----0-0012-0100???100000----0001-------------000-0000002----0---0-1-010000-001120200010000300112-000000000000011000102300200-00-00000101110100020000111102000---0----00100020100??2------0-000000001??3000006-0-00001000
	'Leiobunum rotundum'		200001010102----0----000-10---0--------000-----0-0012-0100???100000----0001-------------000-0000002----0---0-1-010000-0011202000100003000-0-000000000000011000102300200-00-00000101110100020000111102000---0----00100020100??2------0-000000001??3000006-0-00002000
	'Sclerobunus robustus'		200000010102----0----000-10---0--------000-----0-0012-0100???100000----0001-------------000-0000002----0---0-1-010000-001120200010000300112-000000000000011000102300200-00-00000101110100020000111102000---0----00100020100??2------0-000000001??3000006-0-00002000
	'Allothrombium simoni'		(1,2)00001001-01002-0----000-10---0--------000-----0-0002-0?00??????000----?001-------------000-00000?2----0---0-1-010000-0010202200000003000-0-001000000000000000102300200-00-00000102------02010000-102000---0----0?1300201????2------0-100000004??3000005------02000
	'Amblyomma americanum'		(0,2)00000001-01002-0----000-10---0--------000-----0-0002-0600??????000----?001-------------000-00----2----0---0-1-010000-0010202200000003000-0-001000000000000000102300200-00-00000102------02010000-102000---0----0?1300201????2------0-100000003??3000005------02000
	'Neocarus texanus'		200000001-01102-0----000-10---0--------000-----0-0002-0200???100000----0001-------------000-0000002----0---0-1-010000-0010202200000003000-0-001000001000010000102300200-00-00000102------02010000-102000---0----0?130020100??2------0-100000005??3000005------02000
	'Cryptocellus goodnighti'		200100001-01003-0----000-10---0--------000-----0-0012-0721???100000----0001---------00-0000-01101-2----0---0-1-010001-0010232000000003000-10001000100000010000102300200-00-0000010111010002211000-102000---0----001100201000-2------00?00000003003000005------02000
	'Poliochera punctulata'		2001000?1-01002-0----000-?0---0--------000-----0-0012-?7?1???100000----0001---------00-0000-01101-2----0---0-1-010001-0010232???????03?00-????1?00?00??????00010?3??20???0-???????11101000221?000-10?000---0----0?????2??000-2------00?0?????0???30000?5------02000
	'Ricinoides atewa'		200100101-01003-0----000-10---0--------000-----0-0012-0721???100000----0001---------00-0000-01101-2----0---0-1-010001-0010232000000003000-10001000100000010000102300200-00-0000010111010002211000-102000---0----001100201000-2------00?00000003003000005------02000
	'Anthracomartus hindi'		22?000100101202-0----000-?0---0--------000-----0-0012-0701???100000----0001---------05-0000-1000002----??--0-1-010001-00102???0?????030?0-??00000??00000?0?000102300200-00-000001011102000201?01101020?0---0----00100?201000-2------11?0????0000030000?5------02000
	'Eophrynus prestvicii'		22?000100101202-0----000-?0---0--------000-----0-0012-0701???100000----0001---------05-0000-10000010---??200-1-001?01100102???0?????030?0-??00000??00000?0?000102300200-00-000001011102000201?000-1020?0---0----00100?201000-2------11?0????0000030000?5------01000
	'Gilboarachne griersoni'		22?000000101202-0----000-10---0--------000-----0-0012-0701???100000----0001---------05-0000-1000002----13--0-1-010001-0010232100????030?0-??00000??00000?0?000102300200-00-000001011100000201?000-102010---0----00??00201000-2------11?011000000030000?5------02000
	'Palaeocharinus sp.'		22?000000101202-0----000-10---0--------000-----0-0012-0701???100000----0021---------05-0000-1000002----13--0-1-010001-00102321000000030?0-1000000?100000000000102300200-00-000001011100000201?000-102000---0----001000201000-2------111011000000030000?5------02000
	'Mesotarbus peteri'		20?0001?0101402-0----000-10---0--------000-----0-0012-0200???100000----0001---------04--000-0000112-?-?0---0-1-010000-?010????0?????03??0-????000???0?0??0?10010?3??200-00-00?????11101010201?000-10?000---0----00??0?2?1000-2------0??0????0020030000?5------02000
	'Plesiosiro madeleyi'		21?0001?0101202-1-00-000-10---0--------000-----0-0012-0700???100000----0021---------05-0000-0000002----0---0-1-010000-?010232?0?????03??0-????000???0?0??1?10010?3??200-00-000001?11101010201?000-10?000---0----00??0?2?1000-2------1??0????00?0030000?5------02000
	'Eukoenenia mirabilis'		(1,2)00001001-02----0----000-10---0--------000-----0-0012-0200???100000----0001---------00-0000-0000002----0---0-1-010000-0011202000000003000-0-000000100000010000102300200-00-0000010111010002011000-102000---0----001300201000-2------1-100000000003000002---01102000
	'Prokoenenia wheeleri'		(1,2)00001001-02----0----000-10---0--------000-----0-0012-0200???100000----0001---------00-0000-0000002----0---0-1-010000-0011202000000003000-0-000000100000010000102300200-00-0000010111010002011000-102000---0----001300201000-2------1-100000000003000002---01102000
	'Mastigoproctus giganteus'		210000000101202-10000000-10---0--------000-----0-0012-0700???100000----0001---------00-0000-0000002----0---0-1-010000-001023210000000300102-001100111000010000102300200-00-0000010111040102211001-102000---0----001300211000-2------11201100000003000012---01102000
	'Thelyphonus caudatus'		210000000101202-0----000-10---0--------000-----0-0012-0700???100000----0001---------00-0000-0000002----0---0-1-010000-001023210000000300102-001100111000010000102300200-00-0000010111040102211001-102000---0----001300211000-2------11201100000003000012---01102000
	'Hubbardia pentapeltis'		(1,2)10001001-01202-0----000-10---0--------000-----0-0012-0700???100000----0001---------00-0000-0000002----0---0-1-010000-001023210000000300112-001100111000010000102300200-00-0000010111010102211000-102000---0----001300211000-2------11201000000003000012---01002000
	'Schizomus crassicaudatus'		(1,2)10001001-01202-0----000-10---0--------000-----0-0012-0700???100000----0001---------00-0000-0000002----0---0-1-010000-001023210000000300112-001100111000010000102300200-00-0000010111010102211000-102000---0----001300211000-2------11201000000003000012---01002000
	'Permarachne novokshonovi'		2?????????0???????????????0---????????-00?????????012-0?????????000----?????????????----??0-000000??---????0-1????????00112331000?01030?0-0-?00?????0?0??0?000102300200-00-00000101110?000201?000-102000---0----0?????20?00??2------???0?????00??300???2---011?????
	'Attercopus filmbriunguis'		??????????????????????????????????????-?????????????????????????0?????????????????????-?????????????---???????????????001?2331000001030?0-0-00??????0000000000102?????????????????1110100?????00?-102000---0----0?????????????????????1?????10????000002---01102000
	'Liphistius malayanus'		200000000101402-0----000-10---0--------000-----0-0012-0710???100000----0001-------------000-1000002----0---0-1-010000-0010233100001103000-0-000000110100000000102300200-00-0000010111000002011000-102000---0----001300201----2------11101100110003000005------0200-
	'Aphonopelma hentzi'		200000000101402-0----000-10---0--------000-----0-0012-0710???---000------0----------------0-111111-----0---0-1-010000-0010233100001103000-0-000000110100000000102300200-00-0000010111000002011000-102000---0----001300201----2------10101100110003000005------0200-
	'Hypochilus pococki'		200000000101402-0----000-10---0--------000-----0-0012-0710???---000------0----------------0-111111-----0---0-1-010000-0010233110001103000-0-000000110100000000102300200-00-0000010111000002011000-102000---0----001300201----2------10101100110003000005------0200-
	'Cupienius getazi'		200000?00101402-0----000-10---0--------000-----0-0012-0710???---000------0----------------0-111111-----0---0-1-010000-0010233110001103000-0-000000110100000000102300200-00-0000010111000002011000-102000---0----001300201----2------10101100110003000005------0200-
	'Neobisium maritimum'		(1,2)00001001-01202-0----000-10---0--------000-----0-0012--700???100000----0001-------------000-0000002----0---0-1-010000-0010232201010003001011000000000000000000102300200-00-00000102------02300001-102000---0----0013??21?00??2------0-000000002??3000005------0200-
	'Chelifer cancroides'		(1,2)00001001-01202-0----000-10---0--------000-----0-0012--700???100000----0001-------------000-0000002----0---0-1-010000-00102322010100030010110000000000000-0000102300200-00-00000102------02300001-102000---0----0013??21?00??2------0-000000002??3000005------0200-
	'Eremocosta striata'		(1,2)00001000102----0----000-10---0--------000-----0-0012--200???100000----0001-------------000-0000002----0---0-1-010000-0011232201000003000-0-010000000000111000102300200-00-00000102------02300000-102000---0----0013??21?00??2------0-000000002??3000005------0200-
	'Galeodes armeniacus'		(1,2)00001000102----0----000-10---0--------000-----0?0012--200???100000----0001-------------000-0000002----0---0-1-010?00-0011232201000003000-0-010000000000111000102300200-00-00000102------02300000-102000---0----0013??21?00??2------0-000000002??3000005------0200-
	'Phrynus marginemaculatus'		210000100101202-0----000-10---0--------000-----0-0012--700???100000----0001---------00?0000-0000002----0---0-1-010000-001023210000000300102-100100110011010000102300200-00-0000010111010102011000-102000---0----001300211000-2------11101100000003000015------02000
	'Charinus victori'		210000000101202-0----000-10---0--------000-----0-0012--700???100000----0001---------00-0000-0000002----0---0-1-010000-001023210000000300102-100100110011010000102300200-00-0000010111010101011000-102000---0----001300211000-2------11101100000003000?15------02000
;
ENDBLOCK;
BEGIN NOTES;
[Attribute comments]
ENDBLOCK;
BEGIN ASSUMPTIONS;
TYPESET * UNTITLED = unord: 1 - 259;
ENDBLOCK;
